# Supplementary material for: Acupuncture for Managing Cancer-Related Fatigue in Breast Cancer Patients: A Systematic Review and Meta-Analysis
Source: Cancers (Basel). 2022 Sep 11;14(18):4419. doi: 10.3390/cancers14184419 (PMC9496910; doi:10.3390/cancers14184419)
Supplement: Supplementary file 1 [file cancers-14-04419-s001.zip]

Archive with 1 entries (1 files):
- cancers-1897600-SI.pdf
